# Supplementary material for: SUMOylation Is Associated with Aggressive Behavior in Chondrosarcoma of Bone
Source: Cancers (Basel). 2021 Jul 29;13(15):3823. doi: 10.3390/cancers13153823 (PMC8345166; doi:10.3390/cancers13153823)
Supplement: Supplementary file 1 [file cancers-13-03823-s001.zip]

Archive with 1 entries (1 files):
- cancers-1313175-supplementary.pdf
